# Supplementary material for: Dual microglia effects on blood brain barrier permeability induced by systemic inflammation
Source: Nat Commun. 2019 Dec 20;10:5816. doi: 10.1038/s41467-019-13812-z (PMC6925219; doi:10.1038/s41467-019-13812-z)
Supplement: Supplementary file 9 — Source Data File [file 41467_2019_13812_MOESM9_ESM.xlsx]

## Sheet: Fig_1
	Fig_1b Vessel-associated microglia (%)
			WT	MRL/lpr		Unpaired t test
		1	17.3611	32.381		P value	0.0076
		2	24.0079	33.4722		P value summary	**
		3	25	42.6515		Significantly different (P < 0.05)?	Yes
		4	14.5653	34.2857		One- or two-tailed P value?	Two-tailed
		5	27.1429	56.6667		t, df	t=3.538, df=8
		Average	21.6154	39.8914
		SD	5.37437	10.2233
	Fig_1b Colocalization analysis
			WT	MRL/lpr		Unpaired t test
		1	0.0675	0.112333		P value	0.006
		2	0.031	0.179333		P value summary	**
		3	0.06225	0.08025		Significantly different (P < 0.05)?	Yes
		4	0.05775	0.1443		One- or two-tailed P value?	Two-tailed
		5	0.0406667	0.0956667		t, df	t=3.702, df=8
		Average	0.0518333	0.122377
		SD	0.0153922	0.0397292
	Fig_1c Total microglia
			WT	MRL/lpr		Unpaired t test
		1	266.257	224.492		P value	0.9647
		2	219.271	242.764		P value summary	ns
		3	250.595	302.802		Significantly different (P < 0.05)?	No
		4	224.492	177.505		One- or two-tailed P value?	Two-tailed
		5	211.44	219.271		t, df	t=0.04570, df=8
		Average	234.411	233.367
		SD	23.0837	45.5731
	Fig_1c Parenchymal microglia
			WT	MRL/lpr		Unpaired t test
		1	219.271	151.401		P value	0.0242
		2	167.063	156.622		P value summary	*
		3	187.946	167.063		Significantly different (P < 0.05)?	Yes
		4	187.946	114.856		One- or two-tailed P value?	Two-tailed
		5	156.622	109.635		t, df	t=2.772, df=8
		Average	183.77	139.916
		SD	24.0381	25.9466
	Fig_1e Leakage									Table Analyzed	70kDa leakage		Table Analyzed	40kDa leakage		Table Analyzed	10kDa leakage
			wt			mrl/lpr
			70kda	40kda	10kda	70kda	40kda	10kda		Column B	MRL/lpr		Column B	MRL/lpr		Column B	MRL/lpr
		1	0.924576	1.1302	0.743831	0.645552	0.472123	0.905479		vs.	vs.		vs.	vs.		vs.	vs.
		2	0.961851	1.12329	0.666871	1.17951	0.707898	1.39282		Column A	WT		Column A	WT		Column A	WT
		3	0.619606	0.663837	0.721376	1.19185	1.0916	1.14902
		4	1.21153	1.05952	1.36486	1.51288	1.38586	1.6479		Unpaired t test			Unpaired t test			Unpaired t test
		5	1.07091	0.963641	1.25879	1.13048	1.07108	1.1225		P value	0.2427		P value	0.9508		P value	0.0474
		6	1.21153	1.05952	1.36486	1.53024	1.333	2.26654		P value summary	ns		P value summary	ns		P value summary	*
		7			0.879401			1.86504		Significantly different (P < 0.05)?	No		Significantly different (P < 0.05)?	No		Significantly different (P < 0.05)?	Yes
		average	1	1	1	1.19842	1.01026	1.47847		One- or two-tailed P value?	Two-tailed		One- or two-tailed P value?	Two-tailed		One- or two-tailed P value?	Two-tailed
		SD	0.221974	0.175251	0.316754	0.322388	0.35681	0.47786		t, df	t=1.242, df=10		t, df	t=0.06322, df=10		t, df	t=2.208, df=12

## Sheet: Fig_2
	Fig_2b Vessel-associated microglia (%)															without LPS		with LPS
			without LPS						with LPS							Average	SD	Average	SD		P-value		Two-way ANOVA
		Day-7	28	26.9231	28.5714	29.6296	26.9231		25.5319	21.1538	20.6897	19.6078	18		Day-7	28.0094	1.15123	20.9967	2.81053	ns	0.1861		Holm-Sidak's multiple comparisons test
		Day-6	28	25.9259	29.6296	34.4828	25.9259		21.2766	23.5294	26.6667	22.9167	31.5789		Day-6	28.7928	3.54056	25.1937	4.06938	ns	0.6791
		Day-5	32	25.9259	29.6296	28	25.9259		19.5122		27.2727	22.449	27.2727		Day-5	28.2963	2.58942	24.1267	3.8255	ns	0.6004
		Day-4	34.7826	25.9259	30.7692	28.5714	24.1379		25	24.0741	27.4194	27.6596	24.5283		Day-4	28.8374	4.17462	25.7363	1.68048	ns	0.6835
		Day-3	36.6667	29.6296	30.7692	23.0769	24.1379		27.907	26.7857	26.7857	27.2727	26.4151		Day-3	28.8561	5.49826	27.0332	0.575633	ns	0.6835
		Day-2	31.0345	25.9259	30.7692	30.4348	24.1379		26.6667		18.75	27.7778	22		Day-2	28.4605	3.20008	23.7986	4.19456	ns	0.5416
		Day-1	31.0345	25.9259	30.7692	29.6296	24.1379		36	23.0769	21.4286	22.807	24.5283		Day-1	28.2994	3.09441	25.5682	5.93445	ns	0.6835
		Day 1	28.5714	25.9259	30.7692	37.5	24.1379		32.5581	20	20.6897	27.7778	23.7288		Day 1	29.3809	5.19442	24.9509	5.24463	ns	0.6004
		Day 2	28.5714	25.9259	30.7692	38.4615	28.125		52.7273	51.6667	40.3846	46.3415	35.8491		Day 2	30.3706	4.83883	45.3938	7.2495	****	<0.0001
		Day 3	29.6296	25	30.7692	36.3636	28.125		62.5	41.9355	46.1538	57.1429	40.678		Day 3	29.9775	4.17546	49.682	9.663	****	<0.0001
		Day 4	28	27.5862	30.7692	36.3636	28.125		66.1765	53.2258	54.1667	50	48.3333		Day 4	30.1688	3.68399	54.3805	7.00502	****	<0.0001
		Day 5	35	27.5862	30.7692	33.3333	28.125		60.6061	50	46	57.7778	47.1429		Day 5	30.9628	3.21754	52.3053	6.53017	****	<0.0001
		Day 6	31.8182	27.5862	30.7692	33.3333	28.125		66.1538	49.1228	58.3333	53.1915	48.6842		Day 6	30.3264	2.44018	55.0971	7.30023	****	<0.0001
		Day 7	27.2727	27.5862	30.7692	32	28.125		64.7887	43.3333	57.1429	57.4468	52		Day 7	29.1506	2.10741	54.9423	7.92926	****	<0.0001
	Fig_2c Total cell
			without LPS						with LPS							without LPS		LPS
		Day-7	170.185	176.993	190.607	183.8	176.993		136.148	170.185	176.993	122.533	163.378			Ave	SD	Ave	SD		P-value		Two-way ANOVA
		Day-6	170.185	183.8	183.8	197.415	183.8		163.378	176.993	149.763	149.763	176.993		Day-7	179.716	7.76164	153.847	23.3842	ns	0.4949		Holm-Sidak's multiple comparisons test
		Day-5	170.185	183.8	183.8	170.185	183.8		156.57		142.956	170.185	156.57		Day-6	183.8	9.62713	163.378	13.6148	ns	0.5123
		Day-4	156.57	183.8	176.993	190.607	197.415		163.378	170.185	163.378	142.956	163.378		Day-5	178.354	7.45714	156.57	11.1165	ns	0.5123
		Day-3	204.222	183.8	176.993	176.993	197.415		156.57	183.8	156.57	129.341	163.378		Day-4	181.077	15.6718	160.655	10.3239	ns	0.5123
		Day-2	197.415	183.8	176.993	156.57	197.415		149.763		170.185	142.956	156.57		Day-3	187.885	12.3663	157.932	19.4935	ns	0.3222
		Day-1	197.415	183.8	176.993	183.8	197.415		170.185	183.8	170.185	156.57	156.57		Day-2	182.439	16.9503	154.869	11.6259	ns	0.4949
		Day 1	190.607	183.8	176.993	163.378	197.415		142.956	176.993	183.8	142.956	142.956		Day-1	187.885	9.1331	167.462	11.391	ns	0.473
		Day 2	190.607	183.8	176.993	176.993	217.837		176.993	156.57	156.57	115.726	149.763		Day 1	182.439	13.0943	157.932	20.6479	ns	0.5123
		Day 3	183.8	190.607	176.993	149.763	217.837		170.185	190.607	122.533	142.956	149.763		Day 2	189.246	16.9503	151.125	22.2676	ns	0.3129
		Day 4	170.185	197.415	176.993	149.763	217.837		170.185	149.763	156.57	149.763	176.993		Day 3	183.8	24.5445	155.209	26.1	ns	0.5123
		Day 5	136.148	197.415	176.993	183.8	217.837		163.378	176.993	197.415	163.378	217.837		Day 4	182.439	26.1	160.655	12.3663	ns	0.5123
		Day 6	149.763	197.415	176.993	183.8	217.837		190.607	211.03	204.222	170.185	176.993		Day 5	182.439	30.2145	183.8	23.5816	ns	0.9801
		Day 7	149.763	197.415	176.993	170.185	217.837		197.415	190.607	170.185	176.993	190.607		Day 6	185.162	25.1966	190.607	17.3556	ns	0.9801
															Day 7	182.439	26.1	185.162	11.1857	ns	0.9801
	Fig_2e 10 kDa Relative leakage															without LPS		LPS
			10 kDa without LPS					10 kDa with LPS								Ave	SD	Ave	SD		P-value		Two-way ANOVA
		Day-7	1	1	1	1	1	1	1	1	1	1	1		Day-7	1	0	1	0	ns	0.9475		Holm-Sidak's multiple comparisons test
		Day-6	1.05045	1.12038	0.990851	0.97606	0.993558	1.65775	0.916826	1.28311	1.40209	1.30275	1.00403		Day-6	1.02626	0.0597635	1.26109	0.269829	ns	0.5772
		Day-5	1.0159	1.02936	1.05043	0.763357	1.30243			1.26791	1.45242	1.67792	1.21843		Day-5	1.03229	0.190991	1.40417	0.208431	ns	0.395
		Day-4	1.0075	1.00288	1.08081	0.975868	1.05823	1.53374	1.01299	1.49855	1.452	1.48538	1.05422		Day-4	1.02506	0.0430915	1.33948	0.238729	ns	0.4882
		Day-3	1.09295	1.05402	1.06282	0.793332	1.0894	0.930125	1.06511	1.35821	1.58792	1.6121	1.2194		Day-3	1.01851	0.126981	1.29548	0.276422	ns	0.5772
		Day-2	1.12849	1.04661	0.998308	0.883673	0.925643			1.18615	1.31531	1.47754	1.15961		Day-2	0.996545	0.097065	1.28465	0.145468	ns	0.5772
		Day-1	1.09002	1.09956	1.17576	0.811174	1.12683	1.73919	1.19568	1.3323	1.52631	1.68975	1.0527		Day-1	1.06067	0.143392	1.42265	0.275255	ns	0.3936
		Day 1	1.13994	1.07866	0.965572	0.884261	1.00551	1.13469	1.0433	1.34505	1.41621	1.58955	1.11908		Day 1	1.01479	0.0991076	1.27464	0.210462	ns	0.5772
		Day 2	1.07022	1.03626	1.13807	1.06985	0.999682	1.53761	1.14632	1.4354	1.29882	1.51954	1.0901		Day 2	1.06282	0.0511354	1.33797	0.190799	ns	0.5772
		Day 3	1.23281	1.04512	1.25442	1.00314	1.16288	2.39337	1.04195	1.68596	1.72187	2.06804	1.12793		Day 3	1.13967	0.111759	1.67319	0.523999	ns	0.0571
		Day 4	1.33045	0.99129	0.903621	0.960536	1.02323	2.4921	1.41144	1.99394	1.72532	2.22576	1.38515		Day 4	1.04182	0.167264	1.87228	0.446137	***	0.0005
		Day 5	1.25879	1.12927	1.06234	1.00751	1.05311	2.98827	1.38918	1.8085	2.02641	2.32708	1.38183		Day 5	1.1022	0.0977456	1.98688	0.612412	***	0.0002
		Day 6	1.33906	1.105	0.695786	1.23698	0.994671	3.30287	1.48113	2.21959	1.91426	2.70396	1.61148		Day 6	1.0743	0.248554	2.20555	0.695019	***	<0.0001
		Day 7	1.28626	1.10122	0.847674	0.942985	1.04838	3.33454	1.23245	2.31584	1.66823	3.10341	1.91401		Day 7	1.0453	0.166376	2.26141	0.823993	***	<0.0001
																																		Two-way ANOVA						Two-way ANOVA
	Fig_2f Relative leakage																					Ralative leakage (Figure 2f, 10 kDa)				Ralative leakage (Figure 2f, 40 kDa)				Ralative leakage (Figure 2f, 70 kDa)				Holm-Sidak's multiple comparisons test	Predicted (LS) mean diff.	Significant?	Summary	Adjusted P Value		Holm-Sidak's multiple comparisons test	Predicted (LS) mean diff.	Significant?	Summary	Adjusted P Value
			10 kDa						40 kDa						70 kDa								Mean	SD			Mean	SD			Mean	SD		10kDa - 40kDa						10kDa - 70kDa
		Day-1	1	1	1	1	1	1	1	1	1	1	1	1	1	1	1	1	1	1		Day -1	1	0		Day -1	1	0		Day -1	1	0		Day-1	0	No	ns	>0.9999		Day-1	0	No	ns	>0.9999
		Day1	0.898612	1.18175	1.04502	1.0945	1.03596	1.11672	0.862453	1.09481	1.05281	1.03223	1.00629	0.969896	0.821236	1.09414	1.04453	0.976315	1.0138	0.949611		Day1	1.06209	0.095971		Day1	1.00308	0.0807772		Day1	0.983274	0.0942492		Day1	0.05901	No	ns	0.7648		Day1	0.07882	No	ns	0.6029
		Day2	1.14587	1.5535	1.02417	1.06273	1.1067	1.23813	1.02158	1.28181	1.01631	0.920578	1.04852	0.968321	1.02238	1.24449	0.995028	0.777651	1.03708	0.864819		Day2	1.18852	0.1934		Day2	1.04286	0.125536		Day2	0.990242	0.160511		Day2	0.1457	No	ns	0.3195		Day2	0.1983	No	ns	0.0999
		Day3	1.29934	1.28015	1.24483	1.40766	1.23485	1.43036	1.21801	1.11633	1.2024	1.17402	1.1501	1.11231	1.09117	1.06016	1.24084	1.09999	1.20342	1.06156		Day3	1.3162	0.0832988		Day3	1.1622	0.0438412		Day3	1.12619	0.0768878		Day3	0.154	No	ns	0.3195		Day3	0.19	No	ns	0.0999
		Day4	1.3101	1.37482	1.21573	1.50647	1.17856	1.62034	1.28123	1.13782	1.15189	1.21563	1.09627	1.26509	1.0719	1.04498	1.14428	1.10354	1.1161	1.16904		Day4	1.36767	0.170483		Day4	1.19132	0.0742546		Day4	1.10831	0.045609		Day4	0.1763	No	ns	0.243		Day4	0.2594	Yes	*	0.0196
		Day5	1.29517	1.61346	1.19765	1.78932	1.21832	1.75282	0.889536	1.33441	1.11455	1.39826	1.08105	1.32993	0.893779	1.19528	1.07596	1.29743	1.0802	1.25819		Day5	1.47779	0.272119		Day5	1.19129	0.195775		Day5	1.13347	0.148227		Day5	0.2865	Yes	*	0.0148		Day5	0.3443	Yes	**	0.0012
		Day6	1.35817	1.68234	1.35452	1.81456	1.38051	1.77666	0.900945	1.41825	1.2615	1.387	1.19314	1.33289	0.879323	1.28401	1.25275	1.24952	1.22497	1.25637		Day6	1.56113	0.219942		Day6	1.24895	0.189285		Day6	1.19116	0.153921		Day6	0.3122	Yes	**	0.0069		Day6	0.37	Yes	***	0.0005
		Day7	1.14559	1.71141	1.33557	1.77193	1.35822	1.76365	1.08896	1.35011	1.20619	1.32211	1.17751	1.29723	1.123	1.2279	1.18096	1.17354	1.16774	1.21215		Day7	1.5144	0.268197		Day7	1.24035	0.100001		Day7	1.18088	0.036785		Day7	0.274	Yes	*	0.0192		Day7	0.3335	Yes	**	0.0016
	Fig_2g Microglia ablation [Density]											Do-xOn		Dox-Off
			Dox On				Dox Off					Average	SD	Average	SD		Two-way ANOVA
		parenchyma	120.443	117.188	139.974	133.464	139.16	104.98	124.512	102.539		127.767	10.7553	117.798	17.3065		Holm-Sidak's multiple comparisons test	Predicted (LS) mean diff.	Significant?	Summary	Adjusted P Value
		Vessel-associated	78.125	78.125	68.3594	84.6354	58.5938	51.2695	36.6211	46.3867		77.3112	6.71078	48.2178	9.21611		Dox On - Dox Off
																	parenchyma	9.969	No	ns	0.2504
																	Vessel-associated	29.09	Yes	**	0.0084
	Fig_2g Microglia ablation [Leakage]															Do-xOn		Dox-Off
			Dox On						Dox Off							Average	SD	Average	SD		Two-way ANOVA
		Day-1	1	1	1	1	1	1	1	1	1	1	1	1		1	0	1	0		Holm-Sidak's multiple comparisons test	Predicted (LS) mean diff.	Significant?	Summary	Adjusted P Value
		Day1	0.983185	1.08015	1.04536	1.17371	0.989541	1.10852	1.05756	0.99547	1.0689	1.08577	1.11437	0.98971		1.06341	0.0730753	1.05196	0.0498464		DoxOn - DoxOff
		Day2	0.919843	1.31567	0.758764	0.930926	0.685084	1.12878	1.1663	1.15591	1.11924	1.03082	1.07823	1.08713		0.956511	0.233858	1.10627	0.0511482		Day-1	0	No	ns	>0.9999
		Day3	1.1599	1.19026	1.0272	1.13899	0.890231	1.32488	1.23931	1.34923	1.25874	1.39704	1.44251	1.27777		1.12191	0.148491	1.32744	0.0818705		Day 1	0.01145	No	ns	0.9814
		Day4	1.16133	1.37289	1.04364	1.61424	1.20878	1.20709	1.12423	1.07357	1.12955	1.3315	1.30238	1.24513		1.268	0.199907	1.20106	0.106293		Day 2	-0.1498	No	ns	0.1179
		Day7	1.33659	1.55463	1.57328	1.46053	1.49083	1.70036	1.24803	1.21577	1.26019		0.957656	1.32761		1.51937	0.122141	1.20185	0.142457		Day 3	-0.2055	Yes	*	0.0205
																					Day 4	0.06694	No	ns	0.684
																					Day 7	0.3177	Yes	***	0.0005

## Sheet: Fig_3
	Fig_3a Number of process						Two-way ANOVA
		WT_parenchymal	WT_vessel-associated	MRL/lpr_parenchymal	MRL/lpr_vessel-associated		Holm-Sidak's multiple comparisons test	Mean Diff.	Significant?	Summary	Adjusted P Value
	mouse_1	205.2	90.6	92	62		WT_parenchymal vs. WT_vessel-associated	60.5	Yes	***	<0.0001
	mouse_2	167	121.8	101.4	75.2		WT_parenchymal vs. MRL/lpr_parenchymal	70.27	Yes	***	<0.0001
	mouse_3	197.6	144.8	99.2	72.2		WT_parenchymal vs. MRL/lpr_vessel-associated	99.33	Yes	***	<0.0001
	mouse_4	166.2	110.4	108	75.6		WT_vessel-associated vs. MRL/lpr_parenchymal	9.767	No	ns	0.3195
	mouse_5	119	70.8	80.8	55		WT_vessel-associated vs. MRL/lpr_vessel-associated	38.83	Yes	**	0.0029
	mouse_6	121.8	75.4	73.8	40.8		MRL/lpr_parenchymal vs. MRL/lpr_vessel-associated	29.07	Yes	*	0.0157
	Average	162.8	102.3	92.5333	63.4667
	SD	36.4347	28.6526	13.0474	13.7751
	Fig_3a Total length						Two-way ANOVA
		WT_parenchymal	WT_vessel-associated	MRL/lpr_parenchymal	MRL/lpr_vessel-associated		Holm-Sidak's multiple comparisons test	Mean Diff.	Significant?	Summary	Adjusted P Value
	mouse_1	1326.14	723.408	811.338	575.204
	mouse_2	1135.93	785.385	781.763	609.779		WT_parenchymal vs. WT_vessel-associated	371.2	Yes	***	<0.0001
	mouse_3	1134.98	820.205	827.742	634.788		WT_parenchymal vs. MRL/lpr_parenchymal	325.2	Yes	***	<0.0001
	mouse_4	1129.97	818.779	831.13	649.47		WT_parenchymal vs. MRL/lpr_vessel-associated	536.5	Yes	***	<0.0001
	mouse_5	1004.99	679.015	794.748	568.675		WT_vessel-associated vs. MRL/lpr_parenchymal	-46.09	No	ns	0.1906
	mouse_6	1025.12	702.881	759.511	500.069		WT_vessel-associated vs. MRL/lpr_vessel-associated	165.3	Yes	***	0.0004
	Average	1126.19	754.945	801.039	589.664		MRL/lpr_parenchymal vs. MRL/lpr_vessel-associated	211.4	Yes	***	<0.0001
	SD	114.079	61.2062	27.7857	54.2117
	Fig_3a Area						Two-way ANOVA
		WT_parenchymal	WT_vessel-associated	MRL/lpr_parenchymal	MRL/lpr_vessel-associated		Holm-Sidak's multiple comparisons test	Mean Diff.	Significant?	Summary	Adjusted P Value
	mouse_1	49.8666	41.3506	48.2966	41.6342		WT_parenchymal vs. WT_vessel-associated	0.05533	No	ns	0.9996
	mouse_2	44.8478	52.2692	41.908	37.0178		WT_parenchymal vs. MRL/lpr_parenchymal	0.2866	No	ns	0.9996
	mouse_3	45.2146	49.9019	46.2427	44.9999		WT_parenchymal vs. MRL/lpr_vessel-associated	1.305	No	ns	0.9989
	mouse_4	47.9837	35.647	53.6795	49.8192		WT_vessel-associated vs. MRL/lpr_parenchymal	0.2313	No	ns	0.9996
	mouse_5	46.1326	48.9446	43.3988	48.9448		WT_vessel-associated vs. MRL/lpr_vessel-associated	1.25	No	ns	0.9989
	mouse_6	46.4	52	45.2	50.2		MRL/lpr_parenchymal vs. MRL/lpr_vessel-associated	1.018	No	ns	0.9989
	Average	46.7409	46.6856	46.4543	45.436
	SD	1.88224	6.71088	4.1766	5.2864
	Fig_3c Average length
		Day 1	Day 2	Day 3	Day 4	Day 5	Day 6	Day 7		One-way ANOVA
	Mouse_1	26.5934	22.6709	23.9833	20.4553	22.3041	21.4588	21.6852		Holm-Sidak's multiple comparisons test	Mean Diff.	Significant?	Summary	Adjusted P Value
	Mouse_2	31.6764	31.758	23.2526	21.8294	21.6094	18.3011	16.1621		1 vs. 2	1.805	No	ns	0.1579
	Mouse_3	26.943	26.6484	24.8863	22.7462	24.2083	21.3727	19.2328		1 vs. 3	3.576	Yes	*	0.0142
	Mouse_4	29.0491	27.2422	25.1884	23.1702	22.8136	20.3831	20.475		1 vs. 4	6.35	Yes	***	<0.0001
	Mouse_5	27.7564	26.0391	25.8839	21.4438	19.098	19.3246	25.296		1 vs. 5	6.137	Yes	***	<0.0001
	Mouse_6	25.6353	22.4657	23.0062	19.9062	20.7978	19.827	20.991		1 vs. 6	7.831	Yes	***	<0.0001
	Average	27.9423	26.1374	24.3668	21.5918	21.8052	20.1112	20.6404		1 vs. 7	7.302	Yes	***	<0.0001
	SD	2.1607	3.4229	1.13897	1.26768	1.75629	1.22126	2.99844
	Fig_3c Area
		Day 1	Day 2	Day 3	Day 4	Day 5	Day 6	Day 7		One-way ANOVA
	Mouse_1	53.089	75.029	73.298	78.119	75.029	86.091	71.135		Holm-Sidak's multiple comparisons test	Mean Diff.	Significant?	Summary	Adjusted P Value
	Mouse_2	64.646	93.693	61.556	40.234	100.553	147.523	106.115		1 vs. 2	-17.51	No	ns	0.2595
	Mouse_3	39.307	64.275	76.265	74.287	105.436	85.906	105.25		1 vs. 3	-27.75	No	ns	0.0647
	Mouse_4	54.448	52.78	59.701	57.538	55.561	69.466	76.821		1 vs. 4	-13.87	No	ns	0.2595
	Mouse_5	39.121	75.152	104.076	67.056	108.031	94.435	74.905		1 vs. 5	-33.54	Yes	*	0.0256
	Mouse_6	65.14	59.887	107.351	81.765	72.371	118.229	130.404		1 vs. 6	-47.65	Yes	**	0.0013
	Average	52.6252	70.136	80.3745	66.4998	86.1635	100.275	94.105		1 vs. 7	-41.48	Yes	**	0.0051
	SD	11.5273	14.4545	20.6784	15.4867	21.4821	28.0915	23.5842
	Fig_3e Density
		SALL1+ IBA1+			Unpaired t test
		Saline	LPS		P value	0.9361
	mouse_1	218.383	188.696		P value summary	ns
	mouse_2	108.988	129.322		Significantly different (P < 0.05)?	No
	mouse_3	126.882	124.93		One- or two-tailed P value?	Two-tailed
	mouse_4	224.483	224.483		t, df	t=0.08276, df=8
	mouse_5	190.323	214.723
	Average	173.812	176.431
	SD	52.9889	46.8971
		SALL1- IBA1+			Unpaired t test
		Saline	LPS		P value	0.4985
	mouse_1	0	0.813345		P value summary	ns
	mouse_2	1.22002	0		Significantly different (P < 0.05)?	No
	mouse_3	0.976013	0		One- or two-tailed P value?	Two-tailed
	mouse_4	0	4.88007		t, df	t=0.7089, df=8
	mouse_5	0	0
	Average	0.439206	1.13868
	SD	0.607563	2.12094
		Contact IBA1+			Unpaired t test
		Saline	LPS		P value	0.0009
	mouse_1	29.2804	82.9611		P value summary	***
	mouse_2	39.0405	48.8007		Significantly different (P < 0.05)?	Yes
	mouse_3	24.4003	73.201		One- or two-tailed P value?	Two-tailed
	mouse_4	34.1605	63.4409		t, df	t=5.112, df=8
	mouse_5	29.2804	92.7213
	Average	31.2324	72.225
	SD	5.56413	17.0453

## Sheet: Fig_4
	Fig_4b Colocalization analysis
			WT		MRL/lpr			Two-way ANOVA
			parenchyma	Vessel-associated	parenchyma	Vessel-associated		Holm-Sidak's multiple comparisons test	Predicted (LS) mean diff.	Significant?	Summary	Adjusted P Value
		mouse_1	0.239	0.2718	0.283444	0.350875		parenchyma:WT vs. parenchyma:MRL/lpr	-0.04832	No	ns	0.2262
		mouse_2	0.276	0.238778	0.179333	0.346429		parenchyma:WT vs. Vessel-associated:WT	-0.01501	No	ns	0.5779
		mouse_3	0.1285	0.128909	0.231222	0.387		parenchyma:WT vs. Vessel-associated:MRL/lpr	-0.1663	Yes	***	<0.0001
		mouse_4	0.174545	0.1426	0.212444	0.325077		parenchyma:MRL/lpr vs. Vessel-associated:WT	0.03331	No	ns	0.3959
		mouse_5	0.226	0.293583	0.258733	0.4235		parenchyma:MRL/lpr vs. Vessel-associated:MRL/lpr	-0.1179	Yes	***	0.0007
		mouse_6	0.18875	0.249333	0.293737	0.3352		Vessel-associated:WT vs. Vessel-associated:MRL/lpr	-0.1512	Yes	***	<0.0001
		mouse_7	0.18625	0.199133	0.298368	0.414739
		Average	0.202721	0.217734	0.25104	0.368974
		SD	0.0482994	0.0632437	0.0450859	0.0393615
	Fig_4b CLDN5+ microglia (MRL/lpr) (%)
			WT		MRL/lpr			Two-way ANOVA
			parenchyma	Vessel-associated	parenchyma	Vessel-associated		Holm-Sidak's multiple comparisons test	Mean Diff.	Significant?	Summary	Adjusted P Value
		mouse_1	33.3333	0	33.3333	100		parenchyma:WT vs. parenchyma:MRL/lpr	-7.778	No	ns	0.9487
		mouse_2	0	33.3333	16.6667	100		parenchyma:WT vs. Vessel-associated:WT	-6.667	No	ns	0.9487
		mouse_3	0	33.3333	11.1111	42.8571		parenchyma:WT vs. Vessel-associated:MRL/lpr	-55.24	Yes	*	0.0175
		mouse_4	0	0	11.1111	66.6667		parenchyma:MRL/lpr vs. Vessel-associated:WT	1.111	No	ns	0.9487
		mouse_5	0	0	0	0		parenchyma:MRL/lpr vs. Vessel-associated:MRL/lpr	-47.46	Yes	*	0.0352
		Average	6.66667	13.3333	14.4444	61.9048		Vessel-associated:WT vs. Vessel-associated:MRL/lpr	-48.57	Yes	*	0.0352
		SD	14.9071	18.2574	12.1716	42.1906
	Fig_4d CLDN5+ microglia (LPS) (%)
			Parenchyma					Vessel-associated					Two-way ANOVA
			pre	Day1	Day4	Day7		pre	Day1	Day4	Day7		Holm-Sidak's multiple comparisons test	Mean Diff.	Significant?	Summary	Adjusted P Value
		mouse_1	0	8.33333	3.33333	7.14286		0	36.5079	32.8571	33.9572
		mouse_2	16.25	15	22.0238	5.88235		13.8889	17.197	47.1612	21.5909		pre:Parenchymal vs. pre:Vessel-associated	-5.599	No	ns	0.9791
		mouse_3	7.14286	29.0909	0	4.54545		33.3333	44.7552	53.5354	23.7374		pre:Parenchymal vs. Day1:Parenchymal	-14.56	No	ns	0.605
		mouse_4	0	37.5	26.6667	0		16.6667	62.5	53.3333	24		pre:Parenchymal vs. Day1:Vessel-associated	-38.76	Yes	***	0.0005
		mouse_5	18.75	25	8.33333	0		6.25	75	66.6667	30		pre:Parenchymal vs. Day4:Parenchymal	-3.643	No	ns	0.983
		Average	8.42857	22.9848	12.0714	3.51413		14.0278	47.192	50.7107	26.6571		pre:Parenchymal vs. Day4:Vessel-associated	-42.28	Yes	***	0.0001
		SD	8.82385	11.5158	11.706	3.33684		12.619	22.5134	12.2556	5.14096		pre:Parenchymal vs. Day7:Parenchymal	4.914	No	ns	0.9791
													pre:Parenchymal vs. Day7:Vessel-associated	-18.23	No	ns	0.2984
													pre:Vessel-associated vs. Day1:Parenchymal	-8.957	No	ns	0.9065
													pre:Vessel-associated vs. Day1:Vessel-associated	-33.16	Yes	**	0.0033
													pre:Vessel-associated vs. Day4:Parenchymal	1.956	No	ns	0.983
													pre:Vessel-associated vs. Day4:Vessel-associated	-36.68	Yes	***	0.001
													pre:Vessel-associated vs. Day7:Parenchymal	10.51	No	ns	0.8425
													pre:Vessel-associated vs. Day7:Vessel-associated	-12.63	No	ns	0.7326
													Day1:Parenchymal vs. Day1:Vessel-associated	-24.21	No	ns	0.0695
													Day1:Parenchymal vs. Day4:Parenchymal	10.91	No	ns	0.8425
													Day1:Parenchymal vs. Day4:Vessel-associated	-27.73	Yes	*	0.0223
													Day1:Parenchymal vs. Day7:Parenchymal	19.47	No	ns	0.2295
													Day1:Parenchymal vs. Day7:Vessel-associated	-3.672	No	ns	0.983
													Day1:Vessel-associated vs. Day4:Parenchymal	35.12	Yes	**	0.0017
													Day1:Vessel-associated vs. Day4:Vessel-associated	-3.519	No	ns	0.983
													Day1:Vessel-associated vs. Day7:Parenchymal	43.68	Yes	***	<0.0001
													Day1:Vessel-associated vs. Day7:Vessel-associated	20.53	No	ns	0.1812
													Day4:Parenchymal vs. Day4:Vessel-associated	-38.64	Yes	***	0.0005
													Day4:Parenchymal vs. Day7:Parenchymal	8.557	No	ns	0.9065
													Day4:Parenchymal vs. Day7:Vessel-associated	-14.59	No	ns	0.605
													Day4:Vessel-associated vs. Day7:Parenchymal	47.2	Yes	***	<0.0001
													Day4:Vessel-associated vs. Day7:Vessel-associated	24.05	No	ns	0.0695
													Day7:Parenchymal vs. Day7:Vessel-associated	-23.14	No	ns	0.0877

## Sheet: Fig_5
	Fig_5b CD68+ microglia (%)		Parenchyma		Vessel-associated			Two-way ANOVA
			WT	MRL/lpr	WT	MRL/lpr		Holm-Sidak's multiple comparisons test	Mean Diff.	Significant?	Summary	Adjusted P Value
		mouse_1	16.6667	48.7879	28.8889	82.7839
		mouse_2	15.5303	68.8578	54.5455	82.0707		WT:Parenchymal vs. WT:Vessel-associated	-19.51	Yes	*	0.0309
		mouse_3	12.1693	34.9145	27.2727	63.0556		WT:Parenchymal vs. MRL/lpr:Parenchymal	-26.5	Yes	**	0.0073
		mouse_4	27.2727	62.5	50	80		WT:Parenchymal vs. MRL/lpr:Vessel-associated	-52.2	Yes	***	<0.0001
		mouse_5	33.3333	22.2222	57.1429	76.9231		WT:Vessel-associated vs. MRL/lpr:Parenchymal	-6.989	No	ns	0.3548
		mouse_6	33.3333	60	37.5	66.6667		WT:Vessel-associated vs. MRL/lpr:Vessel-associated	-32.69	Yes	**	0.0013
		Average	23.0509	49.5471	42.5583	75.25		MRL/lpr:Parenchymal vs. MRL/lpr:Vessel-associated	-25.7	Yes	**	0.0073
		SD	9.43406	17.9515	13.0986	8.3788
	Fig_5c Correlation
			intensity
			Cell_1	Cell_2	Cell_3	Cell_4	Cell_5	Cell_6	Cell_7	Cell_8	Cell_9	Cell_10	Cell_11	Cell_12	Cell_13	Cell_14	Cell_15	Cell_16	Cell_17	Cell_18	Cell_19	Cell_20	Cell_21	Cell_22	Cell_23	Cell_24	Cell_25	Cell_26	Cell_27	Cell_28	Cell_29	Cell_30	Cell_31	Cell_32	Cell_33	Cell_34	Cell_35	Cell_36	Cell_37	Cell_38
		CLDN5	137.758	67.999	55.133	73.285	52.722	94.563	97.155	54.188	52.379	57.043	141.317	47.582	50.536	84.323	51.24	49.247	54.367	58.107	45.796	62.267	85.093	80.924	69.765	61.275	50.096	49.666	49.307	124.009	45.205	85.923	66.632	41.953	66.521	121.928	78.32	65.992	70.497	87.598
		IBA1	46.534	53.084	45.32	77.533	32.404	54.831	32.774	28.307	49.201	51.132	35.69	22.696	26.877	64.038	50.412	53.799	71.312	74.722	70.635	106.969	71.606	76.125	59.666	64.528	89.494	37.271	93.951	35.561	96.208	83.031	31.375	26.644	109.705	97.851	109.779	72.908	50.675	67.384
		CD68	14.927	14.002	20.175	19.258	20.451	15.336	10.596	15.794	19.846	17.207	17.142	13.035	15.747	21.679	30.745	28.391	25.63	25.777	25.477	32.321	24.404	23.9	25.509	23.076	20.395	19.164	22.599	15.623	35.598	28.595	24.287	27.292	31.724	25.423	21.804	23.319	21.632	21.846
			CLDN5-CD68			CD68-IBA1
		Pearson’s correlation coefficient	r	-0.322347		r	0.601743
			r^2	0.103908		r^2	0.362095
			t	-2.04314		t	4.52048
			p	0.0484111		p	6.43688e-05
												Two-way ANOVA
	Fig_5e CD68+ microglia (LPS) (%)											Holm-Sidak's multiple comparisons test	Mean Diff.	Significant?	Summary	Adjusted P Value
			Parenchyma				Vessel-associated
			Pre	Day1	Day4	Day7	Pre	Day1	Day4	Day7		Pre:Parenchymal vs. Pre:Vessel-associated	-28.86	Yes	*	0.0182
		mouse_1	14.1886	28.1668	59.447	91.1859	71.6667	55.5556	93.3333	90.0794		Pre:Parenchymal vs. Day1:Parenchymal	-6.259	No	ns	0.8417
		mouse_2	19.3218	36.5497	90.2244	77.4929	41.6667	58.8889	86.1111	100		Pre:Parenchymal vs. Day1:Vessel-associated	-36.84	Yes	**	0.0018
		mouse_3	42.0915	35.3276	50.8333	68.8235	56.6667	73.5931	81.6288	83.5185		Pre:Parenchymal vs. Day4:Parenchymal	-38.57	Yes	**	0.0011
		mouse_4	37.3016	37.8968	66.6667	62.2222	58.3333	72.2222	93.3333	100		Pre:Parenchymal vs. Day4:Vessel-associated	-60.38	Yes	***	<0.0001
		Average	28.2259	34.4852	66.7928	74.9311	57.0833	65.0649	88.6016	93.3995		Pre:Parenchymal vs. Day7:Parenchymal	-46.71	Yes	***	<0.0001
		SD	13.5518	4.34101	16.9088	12.5113	12.2758	9.17474	5.76198	8.07858		Pre:Parenchymal vs. Day7:Vessel-associated	-65.17	Yes	***	<0.0001
												Pre:Vessel-associated vs. Day1:Parenchymal	22.6	No	ns	0.0924
												Pre:Vessel-associated vs. Day1:Vessel-associated	-7.982	No	ns	0.8417
												Pre:Vessel-associated vs. Day4:Parenchymal	-9.709	No	ns	0.823
												Pre:Vessel-associated vs. Day4:Vessel-associated	-31.52	Yes	**	0.0087
												Pre:Vessel-associated vs. Day7:Parenchymal	-17.85	No	ns	0.2511
												Pre:Vessel-associated vs. Day7:Vessel-associated	-36.32	Yes	**	0.002
												Day1:Parenchymal vs. Day1:Vessel-associated	-30.58	Yes	*	0.0112
												Day1:Parenchymal vs. Day4:Parenchymal	-32.31	Yes	**	0.0071
												Day1:Parenchymal vs. Day4:Vessel-associated	-54.12	Yes	***	<0.0001
												Day1:Parenchymal vs. Day7:Parenchymal	-40.45	Yes	***	0.0006
												Day1:Parenchymal vs. Day7:Vessel-associated	-58.91	Yes	***	<0.0001
												Day1:Vessel-associated vs. Day4:Parenchymal	-1.728	No	ns	0.8417
												Day1:Vessel-associated vs. Day4:Vessel-associated	-23.54	No	ns	0.076
												Day1:Vessel-associated vs. Day7:Parenchymal	-9.866	No	ns	0.823
												Day1:Vessel-associated vs. Day7:Vessel-associated	-28.33	Yes	*	0.0201
												Day4:Parenchymal vs. Day4:Vessel-associated	-21.81	No	ns	0.1065
												Day4:Parenchymal vs. Day7:Parenchymal	-8.138	No	ns	0.8417
												Day4:Parenchymal vs. Day7:Vessel-associated	-26.61	Yes	*	0.0323
												Day4:Vessel-associated vs. Day7:Parenchymal	13.67	No	ns	0.5428
												Day4:Vessel-associated vs. Day7:Vessel-associated	-4.798	No	ns	0.8417
												Day7:Parenchymal vs. Day7:Vessel-associated	-18.47	No	ns	0.2366
	Fig_5g AQP4 inclusion
			Pre	Day1	Day4	Day7		One-way ANOVA
		mouse_1	0	0	0.333333	0.333333		Holm-Sidak's multiple comparisons test	Mean Diff.	Significant?	Summary	Adjusted P Value
		mouse_2	0	0	0.333333	0.5		Pre vs. Day1	-0.02063	No	ns	0.7364
		mouse_3	0.2	0.285714	0	0.666667		Pre vs. Day4	-0.09735	No	ns	0.3161
		mouse_4	0	0.142857	0.333333	0.333333		Pre vs. Day7	-0.2894	Yes	***	0.0002
		mouse_5	0.166667	0	0	0.222222		Day1 vs. Day4	-0.07672	No	ns	0.3851
		mouse_6	0	0	0.285714	0.285714		Day1 vs. Day7	-0.2688	Yes	***	0.0005
		mouse_7	0.142857	0	0	0.272727		Day4 vs. Day7	-0.192	Yes	*	0.0137
		mouse_8	0	0.1	0	0.2
		mouse_9	0	0.166667	0.1	0.3
		Average	0.0566138	0.0772487	0.153968	0.346
		SD	0.0861248	0.10375	0.162638	0.147741
	Fig_5j Velocity		Vessel association
			−	+
		mouse_1	0.926667	0.596667				Unpaired t test
		mouse_2	0.7525	0.4075				P value	0.0105
		mouse_3	0.564	0.268				P value summary	*
		mouse_4	0.7075	0.32				Significantly different (P < 0.05)?	Yes
		mouse_5	0.956746	0.695999				One- or two-tailed P value?	Two-tailed
		mouse_6	0.9547	0.669154				t, df	t=3.029, df=12
		mouse_7	0.80212	0.749742
		Average	0.809176	0.52958
		SD	0.147462	0.194679

## Sheet: Fig_6a
	Fig_6a Cytokine array analysis
	No.1							No.2							No.3
	U0632	Control						U0613	Control						U0614	Control
	U0629	LPS						U0615	LPS						U0616	LPS
	U0630	IFNa						U0737	IFNa						U0738	IFNa
	Merge			Signal				Merge			Signal				Merge			Signal
	Mean Intensity
		Control			LPS			IFNa
	Adiponectin/Acrp30	407	594.5	294.5	482.5	588	194.5	470	735	316
	Amphiregulin	448.5	772	313.5	448.5	663.5	222	450.5	667.5	419.5
	Angiopoietin-1	428.5	608.5	247	360.5	571.5	187.5	368.5	727	1009.5
	Angiopoietin-2	52737.5	20698	28446.5	74368	30326	28634.5	70608	26553.5	17345
	Angiopoietin-like	496.5	1007.5	346	1328.5	853	333	1045	1250	885.5
	BAFF/BLyS/TNFSF13B	448	550.5	316	364	658.5	213.5	460.5	646.5	156
	C1q	699	566.5	244.5	1159.5	638.5	350.5	491.5	981	656
	CCL2/JE/MCP-1	1073.5	935.5	425.5	48768.5	12384	13773.5	7008	11419.5	5589.5
	CCL3/CCL4/MIP-1α/β	448	612	183	755	575.5	281.5	414	819.5	326
	CCL5/RANTES	424	517.5	192	9032.5	1162.5	3010.5	18174.5	4928.5	5058
	CCL6/C10	440	861	325	459	681.5	411	524	1237	810
	CCL11/Eotaxin	448	550	324	448	586	181	461	705	426
	CCL12/MCP-5	445.5	462.5	173	444.5	725	306	666.5	1437.5	1081
	CCL17/TARC	377	701	268	1592	854.5	563	1098.5	820.5	605.5
	CCL19/MIP-3β	448.5	704.5	199	332	715	203.5	360	967.5	594.5
	CCL20/MIP-3α	448	462	302	18891	3454	4014	460.5	708.5	379.5
	CCL21/6Ckine	448	450	285.5	430	643	125	465.5	452.5	235
	CCL22/MDC	468.5	629	242	441.5	611.5	255.5	548.5	804.5	459.5
	CD14	478.5	690.5	252	1406.5	838	719	549	717	378.5
	CD40/TNFRSF5	437.5	533	160	369	688	220.5	391.5	615	330.5
	CD160	445	597.5	327.5	448	503	210.5	448	742	251.5
	Chemerin	448	470	296	449	569.5	246.5	459.5	763.5	568
	Chitinase	448	566.5	215.5	448	604	211	448	489	311.5
	Coagulation	448	600	266.5	419	622	158.5	423.5	735	419
	Complement	448	573.5	307.5	418.5	602.5	205.5	457.5	593	197.5
	Complement	448	605	273.5	434	616.5	306	448	607	308
	C-Reactive	443	503	210	448	590.5	285	447.5	333	294
	CX3CL1/Fractalkine	447.5	485.5	293.5	404.5	502.5	214.5	442	680	275.5
	CXCL1/KC	635.5	580.5	290	84236	35750.5	33390.5	1080	1173	779
	CXCL2/MIP-2	448	550.5	218.5	9985.5	1096	1347	422	654	250.5
	CXCL9/MIG	445.5	405.5	272.5	448	554	235	430	788.5	442.5
	CXCL10/IP-10	446	581.5	271.5	546.5	443	263.5	11231.5	8358	6498
	CXCL11/I-TAC	446.5	576	244.5	431.5	569.5	237.5	5618	1472.5	582
	CXCL13/BLC/BCA-1	448	609	284	448	593	276.5	440.5	577.5	238.5
	CXCL16	447	619.5	226.5	733	462	238	444	652.5	300.5
	Cystatin	4179	764.5	329.5	6386	845.5	353	8297	2429	1355.5
	DKK-1	448	661.5	248	455.5	569	231	449.5	771.5	269.5
	DPPIV/CD26	448	640.5	186.5	448	523	189.5	431	700.5	286
	EGF	448	406	197	429	390	126	435.5	641	276
	Endoglin/CD105	448	560	296	373	526	195	421.5	466.5	277.5
	Endostatin	5514	1253	2000.5	7907.5	2277.5	4011	11279	1730.5	1145
	Fetuin	463	610	278	985	592	222	494	868.5	332.5
	FGF	448	574.5	192	475.5	618.5	157	442	691.5	276.5
	FGF-21	442.5	560	194	451	481	195.5	444	805.5	407.5
	Flt-3	442.5	610	210.5	448	519	78	411.5	528.5	177
	Gas	448	625.5	172	451.5	637.5	161.5	452	730	297
	G-CSF	448	637.5	287.5	1584.5	602.5	225	473.5	493	205
	GDF-15	447	568	236.5	445	629.5	152.5	431.5	832.5	283.5
	GM-CSF	448	476	243.5	524	613.5	155.5	448	510.5	200.5
	HGF	448	542	284	448	548.5	177	448	492.5	128
	ICAM-1/CD54	447.5	487.5	277	443.5	469.5	405.5	552	691	215
	IFN-γ	448	613.5	301	419.5	404	156	529	641	169
	IGFBP-1	424	512.5	251.5	378	581	190	393.5	662	265.5
	IGFBP-2	1788	697.5	240	1347.5	593.5	338.5	2699.5	1410	724
	IGFBP-3	722	1251	3071.5	1443	2651	5312.5	493.5	1712.5	1663
	IGFBP-5	441.5	909	220	433	529.5	1454.5	449.5	865	319
	IGFBP-6	446	541	266.5	468	540.5	357.5	430	1085.5	405.5
	IL-1α/IL-1F1	447.5	464	276	448	479	231.5	458	660	306.5
	IL-1β/IL-1F2	442	481	269.5	439	551.5	179.5	448	472.5	195.5
	IL-1ra/IL-1F3	447.5	519.5	293.5	448	691	225.5	458	656	352.5
	IL-2	448	593.5	197	448	591	267	448	477.5	278
	IL-3	447.5	489	283	446.5	517	298.5	448	577.5	306
	IL-4	448	447	214.5	457	495	139.5	494.5	745.5	231
	IL-5	448	556	227	444	551.5	178.5	468	755.5	253
	IL-6	448	568.5	246	434.5	526	245	422	549	211.5
	IL-7	459.5	587	196.5	472.5	512	213.5	653	908	507.5
	IL-10	448	643.5	234	452.5	433.5	219.5	447	745.5	362.5
	IL-11	550.5	814.5	471.5	1305.5	701	860.5	900	1733.5	1467.5
	IL-12	440.5	420	249.5	448	566	81.5	448	637	356
	IL-13	448	486.5	233.5	406	592.5	199	462.5	749.5	362.5
	IL-15	448	486	145.5	457.5	587	171.5	444.5	967	460
	IL-17A	446.5	662.5	200.5	448	622	273.5	448	551	286
	IL-22	448	463	286.5	448	466.5	251.5	448	480.5	302.5
	IL-23	446.5	492	239	583.5	496	301	447.5	786	309.5
	IL-27	458.5	496.5	215.5	434.5	412	315	759	1053	368
	IL-28A/B	2630.5	784	479	2622.5	755.5	1486.5	7038	4717.5	3903.5
	IL-33	702.5	586.5	224.5	828	453.5	289	1472.5	1330.5	1246
	LDL	478	652	250.5	515.5	536.5	267.5	701	825.5	575
	Leptin	447	599.5	208	445.5	424.5	221	448	642	340
	LIF	448	492	203.5	445.5	495.5	257.5	438.5	1060.5	743.5
	Lipocalin-2/NGAL	435.5	455.5	273	2009.5	876.5	841	448	687	140
	LIX	447	501	309	31582	4928.5	4994.5	460	673	399.5
	M-CSF	476.5	513	262.5	899.5	602.5	324	1011.5	776.5	445
	MMP-2	440	581.5	259.5	446.5	563.5	273	753	1353.5	989
	MMP-3	442.5	3515.5	327	7868.5	1161.5	9385.5	562.5	1150	324
	MMP-9	445	468	230.5	433.5	461.5	236.5	448	626.5	283
	Myeloperoxidase	436.5	431.5	215	434	420.5	234	503.5	825.5	374
	Osteopontin	30675	9571	11240	28681.5	10230.5	12674	65151	13203.5	7671
	Osteoprotegerin/TNFRSF11B	442.5	481	195	412	496	158.5	497.5	533	196.5
	PD-ECGF/Thymidine	457	529	209.5	444.5	552	283.5	443	751	429
	PDGF-BB	581.5	722	486.5	1956	1099.5	778.5	1186.5	976.5	697.5
	Pentraxin	448	502	193.5	426	470.5	203	435	849	313
	Pentraxin	447	492.5	282	391	378.5	247.5	423	717	527
	Periostin/OSF-2	434	419.5	250	1414	675	465	390.5	552	112.5
	Pref-1/DLK-1/FA1	459.5	473	196	396	510.5	288	758.5	939	557.5
	Proliferin	456	734	213	404.5	465.5	277	510	1203	918.5
	PCSK9	450	1170	139	511	499	567	495	1094.5	750.5
	RAGE	447.5	599	225	439.5	481.5	182	462	677	329
	RBP4	448	433.5	241	437	340.5	161.5	428.5	801	313
	Reg3G	706	1800	257.5	2201.5	854	497.5	482	897.5	790.5
	Resistin	443.5	402	194.5	435	525	220	427	554	125
	E-Selectin/CD62E	423.5	442	230.5	405.5	527.5	205	427.5	746	270
	P-Selectin/CD62P	427	456	229	495	434	206	519	570.5	309
	Serpin	28023.5	9356.5	10400.5	39547	10782.5	9101	52432	10779.5	6930.5
	Serpin	426.5	535.5	238	466	487	314	858	1380	634.5
	Thrombopoietin	448	538	267.5	448	471	199	450	809	281.5
	TIM-1/KIM-1/HAVCR	448	597	259.5	448	520.5	215.5	448	721	273
	TNF-α	448	524.5	161	459	439.5	190	442	843	429
	VCAM-1/CD106	443.5	526.5	171.5	1934	575	451	950.5	553	173
	VEGF	462.5	514.5	246.5	407.5	575	93	461	686	257
	WISP-1/CCN4	778	502.5	233	1339	643.5	281.5	1158	814	314

## Sheet: Fig_6b
	Fig6_b																					Log2
											ratio average			SD				Control vs LPS		Control vs IFNa		Control vs LPS		Control vs IFNa
		Control			LPS			IFNα			Control	LPS	IFNα	Control	LPS	IFNα		LPS/Control	TTEST	IFNa/Control	TTEST	Volcano X	Volcano Y	Volcano X	Volcano Y
	Adiponectin/Acrp30	0.94213	1.37616	0.681713	1.1855	0.989066	0.660441	1.15479	1.23633	1.07301	1	0.945004	1.15471	0.35082	0.26529	0.081664		0.945004	0.791898	1.15471	0.425931	-0.0816079	0.101331	0.20753	0.370661
	Amphiregulin	0.877119	1.50978	0.613103	1	0.859456	0.708134	1.00446	0.864637	1.33812	1	0.855863	1.06907	0.460794	0.145966	0.243263		0.855863	0.626615	1.06907	0.877775	-0.224548	0.202999	0.0963584	0.056617
	Angiopoietin-1	1.00117	1.42173	0.577103	0.841307	0.939195	0.759109	0.859977	1.19474	4.08704	1	0.846537	2.04725	0.422314	0.0901566	1.77442		0.846537	0.507701	2.04725	0.484704	-0.240355	0.294392	1.03369	0.314524
	Angiopoietin-2	1.5529	0.60947	0.837631	1.41015	1.46517	1.00661	1.33886	1.2829	0.609741	1	1.29398	1.07717	0.492227	0.250383	0.405768		1.29398	0.423888	1.07717	0.819983	0.371811	0.372749	0.107242	0.0861952
	Angiopoietin-like	0.805135	1.63378	0.561081	2.67573	0.84665	0.962428	2.10473	1.24069	2.55925	1	1.49494	1.96823	0.562274	1.02423	0.669792		1.49494	0.58562	1.96823	0.305817	0.580084	0.232384	0.976896	0.514538
	BAFF/BLyS/TNFSF13B	1.02244	1.25637	0.721187	0.8125	1.19619	0.675633	1.0279	1.17439	0.493671	1	0.894773	0.898653	0.268297	0.269852	0.358291		0.894773	0.183058	0.898653	0.274332	-0.160407	0.737412	-0.154164	0.561724
	C1q	1.38874	1.1255	0.485762	1.6588	1.1271	1.43354	0.703147	1.73169	2.68303	1	1.40648	1.70595	0.464387	0.266882	0.99019		1.40648	0.285603	1.70595	0.48629	0.492086	0.544238	0.770578	0.313105
	CCL2/JE/MCP-1	1.32286	1.1528	0.524338	45.4294	13.2378	32.3702	6.52818	12.2068	13.1363	1	30.3458	10.6238	0.420619	16.191	3.57721		30.3458	0.087917	10.6238	0.0507406	4.92343	1.05593	3.40922	1.29464
	CCL3/CCL4/MIP-1α/β	1.08126	1.47707	0.441673	1.68527	0.940359	1.53825	0.924107	1.33905	1.78142	1	1.38796	1.34819	0.52246	0.394541	0.42873		1.38796	0.506677	1.34819	0.555236	0.472966	0.295269	0.431027	0.255522
	CCL5/RANTES	1.12219	1.36965	0.508161	21.3031	2.24638	15.6797	42.8644	9.52367	26.3438	1	13.0764	26.2439	0.443553	9.79144	16.6706		13.0764	0.172029	26.2439	0.121363	3.70889	0.764397	4.71391	0.915913
	CCL6/C10	0.811808	1.58856	0.599631	1.04318	0.791521	1.26462	1.19091	1.4367	2.49231	1	1.03311	1.70664	0.520632	0.236708	0.691418		1.03311	0.946082	1.70664	0.367879	0.0469886	0.0240714	0.771158	0.434296
	CCL11/Eotaxin	1.01664	1.24811	0.73525	1	1.06545	0.558642	1.02902	1.28182	1.31481	1	0.874699	1.20855	0.256834	0.275663	0.156353		0.874699	0.14763	1.20855	0.377933	-0.193142	0.830826	0.273278	0.422585
	CCL12/MCP-5	1.23636	1.28353	0.480111	0.997755	1.56757	1.76879	1.49607	3.10811	6.24855	1	1.4447	3.61758	0.450855	0.39993	2.41686		1.4447	0.425618	3.61758	0.25132	0.530773	0.37098	1.85502	0.599773
	CCL17/TARC	0.840267	1.56241	0.597325	4.22281	1.21897	2.10075	2.91379	1.17047	2.25933	1	2.51418	2.11453	0.501978	1.54401	0.880635		2.51418	0.294518	2.11453	0.28134	1.33009	0.530888	1.08034	0.550768
	CCL19/MIP-3β	0.995192	1.56324	0.441568	0.740245	1.0149	1.02261	0.802676	1.37331	2.98744	1	0.925921	1.72114	0.560851	0.160846	1.13315		0.925921	0.847	1.72114	0.512124	-0.111039	0.0721166	0.783366	0.290625
	CCL20/MIP-3α	1.10891	1.14356	0.747525	42.1674	7.47619	13.2914	1.0279	1.53355	1.25662	1	20.9783	1.27269	0.219335	18.5792	0.253207		20.9783	0.202619	1.27269	0.269313	4.39083	0.693319	0.347883	0.569743
	CCL21/6Ckine	1.13561	1.14068	0.723701	0.959821	1.42889	0.437828	1.03906	1.00556	0.823117	1	0.94218	0.955912	0.239295	0.495766	0.116217		0.94218	0.773609	0.955912	0.605483	-0.0859261	0.111479	-0.0650506	0.217898
	CCL22/MDC	1.04927	1.40873	0.541993	0.942369	0.972178	1.05579	1.17076	1.27901	1.89876	1	0.990111	1.44951	0.435466	0.0587961	0.392809		0.990111	0.974908	1.44951	0.431015	-0.0143381	0.0110363	0.535566	0.365508
	CD14	1.0102	1.45778	0.53202	2.93939	1.21361	2.85317	1.14734	1.03838	1.50198	1	2.33539	1.22923	0.462963	0.972447	0.242411		2.33539	0.236155	1.22923	0.627405	1.22367	0.626804	0.297758	0.202452
	CD40/TNFRSF5	1.16099	1.41442	0.424591	0.843429	1.29081	1.37813	0.894857	1.15385	2.06562	1	1.17079	1.37144	0.514177	0.286843	0.614968		1.17079	0.707869	1.37144	0.61768	0.227478	0.150047	0.455694	0.209237
	CD160	0.974453	1.30839	0.717153	1.00674	0.841841	0.642748	1.00674	1.24184	0.767939	1	0.830444	1.00551	0.296447	0.182264	0.236953		0.830444	0.379834	1.00551	0.893693	-0.268046	0.420406	0.00792337	0.0488116
	Chemerin	1.10708	1.16145	0.731466	1.00223	1.2117	0.83277	1.02567	1.62447	1.91892	1	1.01557	1.52302	0.23414	0.189818	0.455184		1.01557	0.825146	1.52302	0.290678	0.0222871	0.0834695	0.606934	0.536587
	Chitinase	1.09268	1.38171	0.52561	1	1.0662	0.979118	1	0.863195	1.44548	1	1.0151	1.10289	0.435509	0.0454614	0.304471		1.0151	0.953297	1.10289	0.831876	0.0216286	0.0207717	0.141289	0.0799413
	Coagulation	1.02244	1.36934	0.608216	0.935268	1.03667	0.594747	0.945312	1.225	1.57223	1	0.85556	1.24752	0.381059	0.231491	0.314066		0.85556	0.273103	1.24752	0.561562	-0.225058	0.563673	0.319057	0.250602
	Complement	1.01129	1.29458	0.694131	0.934152	1.05057	0.668293	1.02121	1.034	0.642276	1	0.884337	0.899161	0.300385	0.195945	0.222561		0.884337	0.22115	0.899161	0.343083	-0.177332	0.655312	-0.153348	0.464601
	Complement	1.01319	1.36826	0.618545	0.96875	1.01901	1.11883	1	1.00331	1.12614	1	1.03553	1.04315	0.375033	0.0763918	0.0718932		1.03553	0.899405	1.04315	0.880482	0.0503685	0.0460445	0.0609459	0.0552798
	C-Reactive	1.14965	1.30536	0.544983	1.01129	1.17396	1.35714	1.01016	0.662028	1.4	1	1.1808	1.02406	0.401674	0.173029	0.369183		1.1808	0.624649	1.02406	0.961377	0.239759	0.204364	0.034303	0.0171061
	CX3CL1/Fractalkine	1.09458	1.18753	0.717896	0.903911	1.03502	0.730835	0.987709	1.40062	0.938671	1	0.88992	1.109	0.24869	0.152572	0.253736		0.88992	0.220193	1.109	0.41895	-0.168252	0.657197	0.149259	0.377838
	CXCL1/KC	1.26594	1.15637	0.577689	132.551	61.5857	115.14	1.69945	2.02067	2.68621	1	103.092	2.13544	0.369812	36.9847	0.503291		103.092	0.0411794	2.13544	0.152182	6.68779	1.38532	1.09454	0.817638
	CXCL2/MIP-2	1.10435	1.35703	0.53862	22.2891	1.99092	6.16476	0.941964	1.18801	1.14645	1	10.1482	1.09214	0.419064	10.7194	0.131708		10.1482	0.277405	1.09214	0.755018	3.34316	0.556886	0.127161	0.122043
	CXCL9/MIG	1.18959	1.08278	0.727637	1.00561	1.36621	0.862385	0.965208	1.94451	1.62385	1	1.07807	1.51119	0.241844	0.259613	0.499279		1.07807	0.628293	1.51119	0.299176	0.108452	0.201838	0.595686	0.524073
	CXCL10/IP-10	1.03002	1.34296	0.627021	1.22534	0.761823	0.970534	25.1827	14.3732	23.9337	1	0.985898	21.1632	0.358911	0.232138	5.91341		0.985898	0.965243	21.1632	0.0300252	-0.0204901	0.0153634	4.40349	1.52251
	CXCL11/I-TAC	1.05722	1.36385	0.578927	0.966405	0.988715	0.97137	12.5823	2.55642	2.38037	1	0.975497	5.8397	0.395579	0.0117135	5.83993		0.975497	0.922897	5.8397	0.285116	-0.0357908	0.0348466	2.54589	0.544978
	CXCL13/BLC/BCA-1	1.00224	1.36242	0.635347	1	0.973727	0.973592	0.983259	0.948276	0.839789	1	0.98244	0.923775	0.36354	0.0152079	0.0748075		0.98244	0.940971	0.923775	0.714379	-0.0255593	0.0264238	-0.114387	0.146071
	CXCL16	1.03712	1.43735	0.525522	1.63982	0.745763	1.05077	0.993289	1.05327	1.32671	1	1.14545	1.12442	0.457049	0.454487	0.177735		1.14545	0.761675	1.12442	0.757743	0.195917	0.11823	0.169185	0.120478
	Cystatin	2.37758	0.434952	0.187464	1.52812	1.10595	1.07132	1.9854	3.17724	4.11381	1	1.23513	3.09215	1.19942	0.254325	1.06675		1.23513	0.708585	3.09215	0.24588	0.304662	0.149608	1.62861	0.609277
	DKK-1	0.990055	1.46188	0.548066	1.01674	0.860166	0.931452	1.00335	1.16629	1.08669	1	0.93612	1.08544	0.456987	0.0783917	0.0814775		0.93612	0.84503	1.08544	0.759185	-0.0952351	0.0731279	0.118285	0.119652
	DPPIV/CD26	1.05412	1.50706	0.438824	1	0.81655	1.01609	0.962054	1.09368	1.53351	1	0.944212	1.19641	0.53617	0.110851	0.299261		0.944212	0.892831	1.19641	0.710162	-0.0828176	0.0492305	0.258717	0.148643
	EGF	1.27878	1.1589	0.562322	0.957589	0.960591	0.639594	0.972098	1.57882	1.40102	1	0.852591	1.31731	0.383751	0.184467	0.311901		0.852591	0.33736	1.31731	0.443057	-0.230074	0.471906	0.397595	0.353541
	Endoglin/CD105	1.03067	1.28834	0.680982	0.832589	0.939286	0.658784	0.940848	0.833036	0.9375	1	0.81022	0.903795	0.304841	0.141583	0.0613019		0.81022	0.182234	0.903795	0.685753	-0.303615	0.73937	-0.145933	0.163832
	Endostatin	1.88674	0.428743	0.684517	1.43408	1.81764	2.005	2.04552	1.38109	0.572357	1	1.75224	1.33299	0.778516	0.291025	0.737759		1.75224	0.338342	1.33299	0.406623	0.809199	0.470645	0.414663	0.390808
	Fetuin	1.02813	1.35455	0.617321	2.12743	0.970492	0.798561	1.06695	1.42377	1.19604	1	1.29883	1.22892	0.36942	0.722721	0.180666		1.29883	0.560803	1.22892	0.321213	0.37721	0.251189	0.297394	0.493206
	FGF	1.10663	1.4191	0.474269	1.06138	1.07659	0.817708	0.986607	1.20366	1.4401	1	0.985227	1.21012	0.481357	0.145274	0.226818		0.985227	0.947474	1.21012	0.634898	-0.0214721	0.0234326	0.275153	0.197296
	FGF-21	1.10949	1.4041	0.486419	1.01921	0.858929	1.00773	1.00339	1.43839	2.10052	1	0.961957	1.5141	0.468533	0.0894092	0.552467		0.961957	0.913263	1.5141	0.449643	-0.0559564	0.0394043	0.59846	0.347132
	Flt-3	1.05107	1.44893	0.5	1.01243	0.85082	0.370546	0.929944	0.866393	0.840855	1	0.744598	0.879064	0.476522	0.333865	0.0458758		0.744598	0.278566	0.879064	0.694527	-0.425465	0.555072	-0.18596	0.158311
	Gas	1.07908	1.50662	0.414291	1.00781	1.01918	0.938953	1.00893	1.16707	1.72674	1	0.98865	1.30091	0.550444	0.0434126	0.377162		0.98865	0.972685	1.30091	0.616056	-0.0164679	0.0120279	0.379525	0.21038
	G-CSF	0.978878	1.39294	0.628186	3.53683	0.945098	0.782609	1.05692	0.773333	0.713043	1	1.75485	0.847765	0.382812	1.54538	0.183624		1.75485	0.497421	0.847765	0.58162	0.811344	0.303275	-0.238263	0.23536
	GDF-15	1.07151	1.36157	0.56692	0.995526	1.10827	0.64482	0.965324	1.46567	1.19873	1	0.916207	1.20991	0.402121	0.241694	0.250359		0.916207	0.473542	1.20991	0.439863	-0.126255	0.324642	0.274898	0.356683
	GM-CSF	1.15118	1.22313	0.625696	1.16964	1.28887	0.638604	1	1.07248	0.823409	1	1.03237	0.965296	0.326147	0.346183	0.12811		1.03237	0.193184	0.965296	0.793388	0.0459611	0.714029	-0.0509569	0.100514
	HGF	1.05495	1.2763	0.66876	1	1.01199	0.623239	1	0.908672	0.450704	1	0.878411	0.786459	0.307472	0.221066	0.294336		0.878411	0.230729	0.786459	0.141738	-0.187032	0.636897	-0.346557	0.848515
	ICAM-1/CD54	1.10767	1.20668	0.685644	0.991061	0.963077	1.4639	1.23352	1.41744	0.776173	1	1.13935	1.14238	0.276705	0.281419	0.330204		1.13935	0.707019	1.14238	0.0574322	0.188206	0.150569	0.192038	1.24084
	IFN-γ	0.986422	1.35083	0.662752	0.936384	0.658517	0.518272	1.1808	1.04482	0.561462	1	0.704391	0.92903	0.344238	0.212797	0.325503		0.704391	0.277834	0.92903	0.673427	-0.505552	0.556214	-0.106203	0.171709
	IGFBP-1	1.07071	1.29419	0.635101	0.891509	1.13366	0.755467	0.928066	1.29171	1.05567	1	0.926878	1.09181	0.335186	0.19156	0.184496		0.926878	0.529213	1.09181	0.641919	-0.109548	0.27637	0.126726	0.19252
	IGFBP-2	1.96808	0.767749	0.264172	0.753635	0.850896	1.41042	1.50979	2.02151	3.01667	1	1.00498	2.18265	0.875375	0.354468	0.766256		1.00498	0.994838	2.18265	0.330389	0.00717065	0.00224745	1.12608	0.480975
	IGFBP-3	0.429379	0.743979	1.82664	1.99861	2.1191	1.72961	0.683518	1.3689	0.541429	1	1.94911	0.864617	0.732971	0.19941	0.442467		1.94911	0.212972	0.864617	0.838452	0.962816	0.671677	-0.209866	0.0765219
	IGFBP-5	0.843362	1.73639	0.420248	0.980747	0.582508	6.61136	1.01812	0.951595	1.45	1	2.72487	1.13991	0.671907	3.37168	0.270602		2.72487	0.525724	1.13991	0.814519	1.44619	0.279242	0.188914	0.0890986
	IGFBP-6	1.06741	1.29477	0.637814	1.04933	0.999076	1.34146	0.964126	2.00647	1.52158	1	1.12996	1.49739	0.333628	0.184886	0.521593		1.12996	0.705176	1.49739	0.24389	0.176266	0.151703	0.58245	0.612806
	IL-1α/IL-1F1	1.13053	1.17221	0.697263	1.00112	1.03233	0.838768	1.02346	1.42241	1.11051	1	0.957404	1.18546	0.263005	0.10392	0.209771		0.957404	0.689167	1.18546	0.350801	-0.0627997	0.161675	0.245449	0.45494
	IL-1β/IL-1F2	1.11195	1.21006	0.677987	0.993213	1.14657	0.666048	1.01357	0.982328	0.725417	1	0.935277	0.907107	0.283153	0.245444	0.158121		0.935277	0.17068	0.907107	0.362959	-0.0965346	0.767818	-0.140656	0.440142
	IL-1ra/IL-1F3	1.06505	1.23641	0.698532	1.00112	1.33013	0.768313	1.02346	1.26275	1.20102	1	1.03319	1.16241	0.274778	0.282275	0.124229		1.03319	0.568439	1.16241	0.442841	0.047099	0.245316	0.217123	0.353753
	IL-2	1.08518	1.43763	0.47719	1	0.995788	1.35533	1	0.804549	1.41117	1	1.11704	1.07191	0.485851	0.206377	0.309636		1.11704	0.794553	1.07191	0.889933	0.15968	0.0998772	0.100178	0.0506428
	IL-3	1.10086	1.20295	0.696187	0.997765	1.05726	1.05477	1.00112	1.18098	1.08127	1	1.0366	1.08779	0.268016	0.0336535	0.0901091		1.0366	0.84174	1.08779	0.618329	0.0518572	0.0748221	0.121401	0.20878
	IL-4	1.21136	1.20865	0.579991	1.02009	1.10738	0.65035	1.10379	1.66779	1.07692	1	0.92594	1.28283	0.363741	0.242627	0.333648		0.92594	0.436333	1.28283	0.284909	-0.111009	0.360182	0.359335	0.545293
	IL-5	1.0918	1.355	0.553209	0.991071	0.991906	0.786344	1.04464	1.35881	1.11454	1	0.923107	1.17266	0.4087	0.118441	0.164954		0.923107	0.699426	1.17266	0.469104	-0.11543	0.155258	0.22979	0.328731
	IL-6	1.06455	1.35089	0.584554	0.969866	0.925242	0.995935	0.941964	0.965699	0.859756	1	0.963681	0.922473	0.387225	0.0357501	0.055596		0.963681	0.895065	0.922473	0.725407	-0.0533725	0.0481454	-0.116421	0.139418
	IL-7	1.10901	1.41673	0.474256	1.02829	0.872232	1.08651	1.42111	1.54685	2.5827	1	0.995679	1.85022	0.480602	0.110801	0.637453		0.995679	0.99091	1.85022	0.310371	-0.00624725	0.0039658	0.887696	0.508119
	IL-10	1.01396	1.45643	0.529611	1.01004	0.67366	0.938034	0.997768	1.15851	1.54915	1	0.873913	1.23514	0.463568	0.177122	0.283564		0.873913	0.752652	1.23514	0.616608	-0.194439	0.123406	0.304675	0.209991
	IL-11	0.899265	1.33052	0.770215	2.37148	0.860651	1.82503	1.63488	2.1283	3.11241	1	1.68572	2.29186	0.293421	0.764988	0.752222		1.68572	0.365222	2.29186	0.133183	0.753364	0.437443	1.19652	0.87555
	IL-12	1.19054	1.13514	0.674324	1.01703	1.34762	0.326653	1.01703	1.51667	1.42685	1	0.897099	1.32018	0.283401	0.520941	0.266354		0.897099	0.597557	1.32018	0.356182	-0.15666	0.223621	0.400737	0.448329
	IL-13	1.15068	1.24957	0.599743	0.90625	1.21788	0.852248	1.03237	1.5406	1.55246	1	0.992127	1.37514	0.350141	0.197366	0.296912		0.992127	0.961355	1.37514	0.352295	-0.0114032	0.0171162	0.45958	0.453094
	IL-15	1.24502	1.35063	0.404354	1.02121	1.20782	1.17869	0.992188	1.98971	3.16151	1	1.13591	2.0478	0.51854	0.100396	1.08583		1.13591	0.712437	2.0478	0.361312	0.183844	0.147254	1.03408	0.442118
	IL-17A	1.02291	1.51775	0.459336	1.00336	0.938868	1.36409	1.00336	0.831698	1.42643	1	1.10211	1.08716	0.529581	0.229165	0.306096		1.10211	0.835376	1.08716	0.872693	0.140263	0.0781182	0.120569	0.0591385
	IL-22	1.12234	1.15992	0.717745	1	1.00756	0.877836	1	1.0378	1.05585	1	0.961798	1.03121	0.245161	0.0728118	0.0284992		0.961798	0.738059	1.03121	0.857621	-0.0561935	0.131909	0.0443444	0.0667046
	IL-23	1.13758	1.2535	0.608917	1.30683	1.00813	1.25941	1.00224	1.59756	1.29498	1	1.19146	1.29826	0.343612	0.160527	0.297674		1.19146	0.536553	1.29826	0.337131	0.252729	0.270387	0.376579	0.472201
	IL-27	1.17514	1.27253	0.552328	0.947655	0.829809	1.46172	1.6554	2.12085	1.70766	1	1.07973	1.82797	0.390742	0.33602	0.254983		1.07973	0.866797	1.82797	0.0513106	0.110667	0.0620826	0.87024	1.28979
	IL-28A/B	2.02684	0.604084	0.369077	0.996959	0.963648	3.10334	2.67554	6.01722	8.14927	1	1.68798	5.61401	0.896999	1.22585	2.75905		1.68798	0.595214	5.61401	0.158788	0.7553	0.225327	2.48903	0.799181
	IL-33	1.39247	1.16254	0.444995	1.17865	0.773231	1.28731	2.09609	2.26854	5.55011	1	1.07973	3.30491	0.494206	0.270937	1.94631		1.07973	0.854981	3.30491	0.242566	0.110668	0.0680434	1.72461	0.61517
	LDL	1.03875	1.41688	0.544368	1.07845	0.822853	1.06786	1.46653	1.2661	2.29541	1	0.989723	1.67601	0.437544	0.144611	0.545693		0.989723	0.977547	1.67601	0.352681	-0.0149033	0.00986246	0.745034	0.452618
	Leptin	1.06895	1.43364	0.497409	0.996644	0.70809	1.0625	1.00224	1.07089	1.63462	1	0.922411	1.23591	0.471908	0.188506	0.346987		0.922411	0.85432	1.23591	0.658211	-0.116518	0.0683793	0.305579	0.181635
	LIF	1.17534	1.29077	0.533887	0.99442	1.00711	1.26536	0.978795	2.15549	3.65356	1	1.08896	2.26262	0.407771	0.152893	1.3406		1.08896	0.808617	2.26262	0.325705	0.122955	0.092257	1.17799	0.487175
	Lipocalin-2/NGAL	1.12242	1.17397	0.703608	4.61424	1.92426	3.08059	1.0287	1.50823	0.512821	1	3.20636	1.01659	0.257973	1.34939	0.497817		3.20636	0.10924	1.01659	0.927481	1.68094	0.961618	0.0237313	0.0326949
	LIX	1.06683	1.1957	0.73747	70.6532	9.83733	16.1634	1.02908	1.34331	1.29288	1	32.218	1.22176	0.236313	33.4358	0.168757		32.218	0.246895	1.22176	0.333081	5.0098	0.607487	0.288959	0.47745
	M-CSF	1.14177	1.22923	0.628994	1.88772	1.17446	1.23429	2.12277	1.51365	1.69524	1	1.43216	1.77722	0.324263	0.395663	0.312728		1.43216	0.222072	1.77722	0.088277	0.51819	0.653507	0.829621	1.05415
	MMP-2	1.03044	1.36183	0.607728	1.01477	0.969046	1.05202	1.71136	2.3276	3.81118	1	1.01195	2.61671	0.37797	0.0415609	1.07935		1.01195	0.965118	2.61671	0.179888	0.0171339	0.0154196	1.38776	0.744999
	MMP-3	0.309802	2.46126	0.228938	17.7819	0.330394	28.7018	1.27119	0.327123	0.990826	1	15.6047	0.863045	1.26613	14.3105	0.48483		15.6047	0.24431	0.863045	0.903633	3.96391	0.612059	-0.212492	0.0440079
	MMP-9	1.16747	1.22781	0.604722	0.974157	0.986111	1.02603	1.00674	1.33868	1.22777	1	0.995433	1.19106	0.343647	0.0271639	0.168983		0.995433	0.984868	1.19106	0.49316	-0.00660398	0.00662185	0.252247	0.307012
	Myeloperoxidase	1.20914	1.19529	0.595568	0.994273	0.974508	1.08837	1.15349	1.91309	1.73953	1	1.01905	1.60204	0.350317	0.060842	0.398028		1.01905	0.943224	1.60204	0.228533	0.0272259	0.025385	0.679911	0.641052
	Osteopontin	1.78738	0.557686	0.654935	0.935012	1.06891	1.12758	2.12391	1.37953	0.682473	1	1.04383	1.39531	0.683622	0.0987021	0.720849		1.04383	0.931017	1.39531	0.229393	0.0618906	0.0310422	0.480581	0.63942
	Osteoprotegerin/TNFRSF11B	1.18686	1.29012	0.523022	0.931073	1.03119	0.812821	1.12429	1.10811	1.00769	1	0.925026	1.08003	0.416289	0.109308	0.063168		0.925026	0.720884	1.08003	0.734186	-0.112434	0.142134	0.111073	0.134194
	PD-ECGF/Thymidine	1.1468	1.32748	0.525721	0.972648	1.04348	1.35322	0.969365	1.41966	2.04773	1	1.12312	1.47892	0.420555	0.2024	0.54162		1.12312	0.76095	1.47892	0.459632	0.167507	0.118644	0.564543	0.337589
	PDGF-BB	0.974581	1.21006	0.815363	3.36371	1.52285	1.60021	2.04041	1.35249	1.43371	1	2.16226	1.60887	0.19857	1.04121	0.375925		2.16226	0.205607	1.60887	0.149805	1.11254	0.686962	0.68605	0.824472
	Pentraxin	1.17534	1.31701	0.507652	0.950893	0.937251	1.0491	0.970982	1.69124	1.61757	1	0.97908	1.4266	0.43223	0.0610179	0.396289		0.97908	0.948117	1.4266	0.378566	-0.0305016	0.0231381	0.512577	0.421858
	Pentraxin	1.09783	1.20958	0.692591	0.87472	0.768528	0.87766	0.946309	1.45584	1.86879	1	0.840303	1.42365	0.272024	0.0621761	0.462085		0.840303	0.475913	1.42365	0.394183	-0.251019	0.322473	0.509591	0.404302
	Periostin/OSF-2	1.17988	1.14046	0.679656	3.25806	1.60906	1.86	0.89977	1.31585	0.45	1	2.24237	0.888541	0.278126	0.888517	0.433035		2.24237	0.116461	0.888541	0.520305	1.16503	0.93382	-0.17049	0.283742
	Pref-1/DLK-1/FA1	1.22153	1.25742	0.521046	0.861806	1.07928	1.46939	1.65071	1.9852	2.84439	1	1.13683	2.1601	0.415175	0.307851	0.61576		1.13683	0.76987	2.1601	0.187222	0.18501	0.113583	1.1111	0.727643
	Proliferin	0.975053	1.56949	0.455453	0.887061	0.634196	1.30047	1.11842	1.63896	4.31221	1	0.940576	2.35653	0.557439	0.336345	1.71355		0.940576	0.918543	2.35653	0.391307	-0.088384	0.0369006	1.23666	0.407482
	PCSK9	0.767482	1.99545	0.237067	1.13556	0.426496	4.07914	1.1	0.93547	5.39928	1	1.8804	2.47825	0.901958	1.93689	2.53102		1.8804	0.634	2.47825	0.515111	0.911037	0.197911	1.30932	0.288099
	RAGE	1.05584	1.41329	0.530869	0.982123	0.80384	0.808889	1.0324	1.13022	1.46222	1	0.864951	1.20828	0.443853	0.101506	0.225293		0.864951	0.652905	1.20828	0.629505	-0.209311	0.18515	0.272955	0.201001
	RBP4	1.19733	1.15857	0.644098	0.975446	0.785467	0.670124	0.956473	1.84775	1.29876	1	0.810346	1.36766	0.308829	0.154174	0.449616		0.810346	0.244636	1.36766	0.350588	-0.30339	0.61148	0.451709	0.455204
	Reg3G	0.766419	1.95404	0.279537	3.11827	0.474444	1.93204	0.68272	0.498611	3.0699	1	1.84159	1.41708	0.861344	1.32423	1.43435		1.84159	0.549105	1.41708	0.770539	0.880948	0.260345	0.502919	0.113206
	Resistin	1.27933	1.15962	0.561058	0.980834	1.30597	1.13111	0.962796	1.37811	0.642674	1	1.1393	0.994526	0.384819	0.162723	0.368743		1.1393	0.63437	0.994526	0.975887	0.188152	0.197657	-0.00791856	0.0106004
	E-Selectin/CD62E	1.15922	1.20985	0.630931	0.957497	1.19344	0.889371	1.00945	1.68778	1.17137	1	1.01344	1.28953	0.320625	0.159566	0.354271		1.01344	0.929106	1.28953	0.319404	0.0192545	0.0319346	0.366847	0.495659
	P-Selectin/CD62P	1.15198	1.23022	0.617806	1.15925	0.951754	0.899563	1.21546	1.2511	1.34934	1	1.00352	1.27197	0.333294	0.137366	0.069341		1.00352	0.9846	1.27197	0.358741	0.00507334	0.00674017	0.34706	0.445219
	Serpin	1.75951	0.587468	0.653017	1.41121	1.15241	0.875054	1.871	1.15209	0.666362	1	1.14622	1.22982	0.658575	0.268131	0.606069		1.14622	0.638108	1.22982	0.308544	0.196888	0.195106	0.298443	0.510683
	Serpin	1.06625	1.33875	0.595	1.09261	0.90943	1.31933	2.01172	2.57703	2.66597	1	1.10712	2.41824	0.376275	0.205334	0.354851		1.10712	0.779747	2.41824	0.0521276	0.146817	0.108046	1.27396	1.28293
	Thrombopoietin	1.0722	1.28759	0.640207	1	0.875465	0.743925	1.00446	1.50372	1.05234	1	0.87313	1.18684	0.329677	0.128053	0.275466		0.87313	0.490232	1.18684	0.311842	-0.195732	0.309598	0.247125	0.506066
	TIM-1/KIM-1/HAVCR	1.03028	1.37294	0.59678	1	0.871859	0.830443	1	1.20771	1.05202	1	0.900767	1.08658	0.388965	0.0883976	0.108078		0.900767	0.689594	1.08658	0.690974	-0.150773	0.161407	0.119789	0.160538
	TNF-α	1.18571	1.38818	0.426114	1.02455	0.837941	1.18012	0.986607	1.60724	2.6646	1	1.01421	1.75282	0.507206	0.171326	0.848413		1.01421	0.974024	1.75282	0.422528	0.020351	0.0114305	0.809675	0.374145
	VCAM-1/CD106	1.16557	1.38371	0.450723	4.36077	1.09212	2.62974	2.14318	1.05033	1.00875	1	2.69421	1.40075	0.488032	1.63528	0.643296		2.69421	0.243396	1.40075	0.408746	1.42986	0.613686	0.486202	0.388546
	VEGF	1.13404	1.26154	0.604414	0.881081	1.11759	0.377282	0.996757	1.33333	1.0426	1	0.791984	1.12423	0.348469	0.378111	0.182534		0.791984	0.0240952	1.12423	0.537032	-0.336456	1.61807	0.168936	0.27
	WISP-1/CCN4	1.54212	0.996036	0.461843	1.72108	1.2806	1.20815	1.48843	1.6199	1.34764	1	1.40328	1.48532	0.54015	0.277598	0.136157		1.40328	0.146639	1.48532	0.225083	0.4888	0.83375	0.570778	0.647656

## Sheet: Fig_6_e-j
	Fig_6e Vessel-associated microglia (%)
														Two-way ANOVA
		LPS						LPS-DAPTA						Holm-Sidak's multiple comparisons test	Mean Diff.	Significant?	Summary	Adjusted P Value
	Day-4	25	24	33.3333	23.8095	20.8333		27.2727	26.6667	35	27.5862	23.3333		LPS - DAPTA
	Day-3	22.7273	28.5714	34.7826	26.3158	20.8333		22.7273	21.4286	23.6842	29.0323	20.6897		Day-4	-2.577	No	ns	0.8754
	Day-2	31.8182	0	36	19.0476	21.7391		26.3158	25.9259	37.5	29.6296	28.125		Day-3	3.134	No	ns	0.8754
	Day-1	32	29.6296	24	21.7391	21.7391		26.3158	20.6897	30.7692	34.4828	27.2727		Day-2	-7.778	No	ns	0.8754
	Day 1	33.3333	26.9231	25.9259	23.8095	23.8095		25.9259	23.0769	25.641	36	24.2424		Day-1	-2.084	No	ns	0.8923
	Day 2	59.0909	56.5217	47.8261	52.9412	40		33.3333	29.6296	23.0769	28	29.6296		Day 1	-0.217	No	ns	0.9423
	Day 3	72	50	55.5556	52.381	45.4545		61.1111	25.9259	50	38.7097	31.0345		Day 2	22.54	Yes	**	0.0089
	Day 4	60	63.6364	60.8696	54.5455	42.3077		75	37.5	53.125	48.2759	46.4286		Day 3	13.72	No	ns	0.5984
														Day 4	4.206	No	ns	0.8923
	Fig_6f Relative leakage													Two-way ANOVA
		LPS						LPS-DAPTA						Holm-Sidak's multiple comparisons test	Mean Diff.	Significant?	Summary	Adjusted P Value
	Day-4	0.88187	0.847214	1.12479	0.951312	0.879058	1.00144	1.11284	1.00197	0.911984	1.1369	0.83512		LPS - DAPTA
	Day-3	0.534804	0.890798	1.01945	1.04036	0.954047	1.15836	1.18297	1.07031	0.898102	1.04653	0.916814		Day-4	-0.05215	No	ns	0.8761
	Day-2			0.890305	0.861756	0.874413	1.10156	1.04813	0.967136	1.01493	0.959546	0.740541		Day-3	-0.08997	No	ns	0.6797
	Day-1	1	1	1	1	1	1	1	1	1	1	1		Day-2	-0.01405	No	ns	0.9831
	Day 1	0.652424	0.87256	1.00957	0.927861	0.940703	1.06305	1.20002	1.03555	1.07625	1.1798	1.09174		Day-1	0	No	ns	>0.9999
	Day 2	0.884098	0.958725	1.07739	0.850951	0.899274	1.03553	1.24523	1.11491	1.14451	1.0457	1.32808		Day 1	-0.2056	No	ns	0.0651
	Day 3	1.37614	0.871436	1.26546	1.12812	1.22388	1.07146	1.23807	1.30385	1.26724	1.28266	1.27153		Day 2	-0.2247	Yes	*	0.038
	Day 4	1.43291	1.18045	1.49662	1.13039	1.31721	1.31581	1.75357	1.62177	1.2449	1.49109	1.34622		Day 3	-0.1166	No	ns	0.5169
														Day 4	-0.1793	No	ns	0.1309
	Fig_6g Vessel-associated microglia (%)
														Two-way ANOVA
		IFNa						IFNa-DAPTA						Holm-Sidak's multiple comparisons test	Predicted (LS) mean diff.	Significant?	Summary	Adjusted P Value
	Day-1	31.25	25.8065	29.0323	36.9565	25.7143		31.25	28.9474	20.6897	23.3333	28.5714		IFNa - IFNa-DAPTA
	Day 1	28.125	27.5862	25	31.1111	24.3243		27.2727	21.6216	23.0769	21.4286	28.5714		Day-1	3.194	No	ns	0.3462
	Day 2	38.7097	42.3077	37.931	42.2222	32.5		34.375	30.7692	24.1379	32.1429	31.25		Day 1	2.835	No	ns	0.3462
	Day 3	44.8276	44.8276	46.1538	43.9024	41.1765		37.037	33.3333	32.1429	34.6154	33.3333		Day 2	8.199	Yes	**	0.0045
	Day 4	51.6129	41.9355	36.6667	52.1739	41.6667		34.6154	35	34.4828	32.1429	34.375		Day 3	10.09	Yes	***	0.0006
														Day 4	10.69	Yes	***	0.0003
	Fig_6h Relative leakage													Two-way ANOVA
		IFNa						IFNa-DAPTA						Holm-Sidak's multiple comparisons test	Mean Diff.	Significant?	Summary	Adjusted P Value
	Day-1	1	1	1	1	1		1	1	1	1	1		IFNa - IFNa-DAPTA
	Day 1	0.975208	0.827922	1.01634	0.980855	1.02271		1.03373	0.928328	0.959737	0.987541	0.916588		Day-1	0	No	ns	>0.9999
	Day 2	0.822306	0.81954	1.00254	1.00632	1.03413		0.925737	0.977815	1.03222	1.13202	1.04374		Day 1	-0.0005756	No	ns	>0.9999
	Day 3	0.8982	0.897087	0.848392	1.04261	1.18332		0.972152	0.985437	0.971654	1.00952	0.822898		Day 2	-0.08534	No	ns	0.4068
	Day 4	0.904935	0.85748	1.02033	1.06469	1.05884		1.05918	1.07671	1.05101	1.15112	0.960241		Day 3	0.02159	No	ns	0.9646
														Day 4	-0.0784	No	ns	0.424
	Fig_6i Cldn5 expression
								One-way ANOVA
		Pre	Day 1	Day 4	Day 7	Day4 with DAPTA		Holm-Sidak's multiple comparisons test	Mean Diff.	Significant?	Summary	Adjusted P Value
	mouse_1	0.507	12.6	18.2	5.65	0.633		Pre vs. Day 1	-7.515	Yes	*	0.0376
	mouse_2	1.2	3.57	8.6	1.21	1.75		Pre vs. Day 4	-9.541	Yes	**	0.0089
	mouse_3	2.1	17	12.5	3.58	0.678		Pre vs. Day 7	-2.393	No	ns	0.7295
	mouse_4	0.87	4.67	13	0.657	0.514		Pre vs. Day4 with DAPTA	0.0986	No	ns	0.9704
	mouse_5	0.327	4.74	0.41	5.87	0.936		Day 4 vs. Day4 with DAPTA	9.64	Yes	**	0.0089
	Average	1.0008	8.516	10.542	3.3934	0.9022		Day 7 vs. Day4 with DAPTA	2.491	No	ns	0.7295
	SD	0.700513	5.96176	6.61342	2.42465	0.498332
	Fig_6j CD68+ microglia (%)
		Saline	IFNa		Unpaired t test
	mouse_1	27.2222	47.2727		P value	0.0035
	mouse_2	13.6364	51.5152		P value summary	**
	mouse_3	31.25	74.2424		Significantly different (P < 0.05)?	Yes
	mouse_4	23.8462	42.7778		One- or two-tailed P value?	Two-tailed
	mouse_5	32.7273	78.7879		t, df	t=4.097, df=8
	Average	25.7364	58.9192
	SD	7.60696	16.436

## Sheet: Fig_7
	Fig_7b Length													Vehicle		Mino			Two-way ANOVA
		Vehicle					Mino							Average	SD	Average	SD		Holm-Sidak's multiple comparisons test	Mean Diff.	Significant?	Summary	Adjusted P Value
	Day 1	33.6588	22.0276	30.4764	24.4794	27.7122	25.5648	30.5212	17.6686	24.1831	22.7689		Day 1	27.6709	4.63033	24.1413	4.65055		Vehi - Mino
	Day 2	32.0214	20.251	26.4358	23.142	25.3558	24.53	22.9568	20.2532	24.1555	19.772		Day 2	25.4412	4.37379	22.3335	2.2035		Day 1	3.53	No	ns	0.6035
	Day 3	26.9308	12.9752	20.3492	19.6262	23.4732	24.6916	20.3456	13.9122	23.2117	22.8869		Day 3	20.6709	5.1831	21.0096	4.26453		Day 2	3.108	No	ns	0.6035
	Day 4	25.7022	15.17	21.509	20.825	25.565	19.1384	19.0072	19.0422	21.0912	20.5537		Day 4	21.7542	4.31231	19.7665	0.983619		Day 3	-0.3387	No	ns	0.913
	Day 7	27.97	26.525	24.5344	27.2426	35.8426	16.9158	15.061	18.7416	21.3795	19.3832		Day 7	28.4229	4.34087	18.2962	2.41137		Day 4	1.988	No	ns	0.6035
																			Day 7	10.13	Yes	*	0.0172
	Fig_7b Area													Vehicle		Mino			Two-way ANOVA
		Vehicle					Mino							Average	SD	Average	SD		Holm-Sidak's multiple comparisons test	Mean Diff.	Significant?	Summary	Adjusted P Value
	Day 1	54.55	75.954	56.381	78.8649	43.8267	46.785	62.235	49.689	32.817	43.818		Day 1	61.9153	14.9704	47.0688	10.6142		Vehi - Mino
	Day 2	75.701	67.367	90.539	71.3392	48.7236	60.319	46.599	55.128	56.611	33.621		Day 2	70.734	15.1085	50.4556	10.6687		Day 1	-14.85	No	ns	0.1121
	Day 3	78.353	62.948	75.512	86.0298	67.5506	66.623	36.34	62.915	59.207	34.239		Day 3	74.0787	9.07827	51.8648	15.3746		Day 2	-20.28	No	ns	0.0857
	Day 4	88.266	93.695	93.19	82.5762	106.867	45.487	49.566	47.279	48.577	34.98		Day 4	92.9189	8.9979	45.1778	5.90162		Day 3	-22.21	No	ns	0.0857
	Day 7	92.117	87.066	89.086	90.1921	65.5146	67.118	50.864	57.415	53.15	51.791		Day 7	84.7951	10.9321	56.0676	6.6672		Day 4	-47.74	Yes	***	0.0001
																			Day 7	-28.73	Yes	**	0.0072
	Fig_7c Vessel-associated microglia (%)													Vehicle		Mino			Two-way ANOVA
		Vehicle					Mino							Average	SD	Average	SD		Holm-Sidak's multiple comparisons test	Mean Diff.	Significant?	Summary	Adjusted P Value
	Day-1	25.9317	28.7059	43.1818	38.8889	20.4193	26.2931	31.6071	35.8974	32.5092	36.5385		Day-1	31.4255	9.38921	32.5691	4.09728		Vehi - Mino
	Day 1	24.8377	31.3725	38.4339	33	12.5906	32.5	30.0193	39.0598	32.4675	29.913		Day 1	28.0469	9.90808	32.7919	3.72332		-1	-1.144	No	ns	0.99
	Day 2	39.7989	51.1905	57.4375	54.6823	32.2654	48.7879	40.6757	49.4207	44.5833	38.6218		Day 2	47.0749	10.659	44.4179	4.78935		1	-4.745	No	ns	0.9321
	Day 3	43.7666	49.1379	56.0714	67.1154	42.4679	58.9286	44.197	57.5075	51.1667	54.2222		Day 3	51.7119	10.1424	53.2044	5.86523		2	2.657	No	ns	0.9814
	Day 4	44.8276	51.3462	56.4835	71.5	54.1818	60.375	44.6737	60.0375	57.9259	55.5556		Day 4	55.6678	9.87065	55.7135	6.46576		3	-1.493	No	ns	0.99
	Day 7	58.1104	56.8182	58.2589	73.3766	60.636	55.3571	51.82	64.273	56.6667	64.2857		Day 7	61.44	6.81352	58.4805	5.5826		4	-0.04572	No	ns	0.9933
																			7	2.959	No	ns	0.96
	Fig_7d Relative leakage													Vehicle		Mino			Two-way ANOVA
		Vehicle					Mino							Average	SD	Average	SD		Holm-Sidak's multiple comparisons test	Mean Diff.	Significant?	Summary	Adjusted P Value
	Day-1	1	1	1	1	1	1	1	1	1	1		Day-1	1	0	1	0		Vehi - Mino
	Day 1	0.974661	1.20285	1.05167	0.967868	0.934925	1.03208	1.13153	1.02424	1.04384	0.936783		Day 1	1.02639	0.10752	1.03369	0.069208		Day-1	0	No	ns	>0.9999
	Day 2	1.34579	1.15133	1.01269	1.02007	0.908584	0.992512	1.03222	1.08785	1.14096	0.934577		Day 2	1.08769	0.168033	1.03762	0.080443		Day 1	-0.0073	No	ns	0.9951
	Day 3	1.3561	1.06116	1.22144	1.04755	0.962303	1.32041	1.38852	1.30049	1.40177	1.14106		Day 3	1.12971	0.157433	1.31045	0.104072		Day 2	0.05007	No	ns	0.9065
	Day 4	1.40086	1.33589	1.58916	1.47253	1.39469	1.1295	1.23539	1.19387	1.12147	1.12098		Day 4	1.43863	0.0971088	1.16024	0.0518827		Day 3	-0.1807	No	ns	0.1259
	Day 7	1.72266	2.04075	1.72259	1.46771	1.26992	1.12762	1.24848	1.50218	1.24257	1.21655		Day 7	1.64473	0.291885	1.26748	0.139838		Day 4	0.2784	Yes	**	0.0072
																			Day 7	0.3772	Yes	***	0.0002

## Sheet: Suppl_Fig_2
	Suppl_Fig_2b MRL/lpr
			WT	MRL/lpr			Unpaired t test
		mouse_1	0.565	4.538			P value	0.3889
		mouse_2	0.982	0.381			P value summary	ns
		mouse_3	0.16	0.055			Significantly different (P < 0.05)?	No
		mouse_4	0.847	0.015			One- or two-tailed P value?	Two-tailed
		mouse_5	2.606	6.882			t, df	t=0.9110, df=8
		Average	1.032	2.3742
		SD	0.934435	3.1591
	Suppl_Fig_2b LPS
			Pre	Day 1	Day 7		One-way ANOVA
		mouse_1	4.597	0.652	1.046		Holm-Sidak's multiple comparisons test	Mean Diff.	Significant?	Summary	Adjusted P Value
		mouse_2	0.538	0.01	0.817		Pre vs. Day 1	0.6358	No	ns	0.6818
		mouse_3	0.901	0.441	0.278		Pre vs. Day 7	0.8056	No	ns	0.6818
		mouse_4	0.061	0.01	0.06		Day 1 vs. Day 7	0.1698	No	ns	0.8296
		mouse_5	0.133	1.938	0.001
		Average	1.246	0.6102	0.4404
		SD	1.90345	0.792766	0.4671

[truncated: 9 more sheets: Suppl_Fig_3, Suppl_Fig_4, Suppl_Fig_5, Suppl_Fig_6_Microglia, Suppl_Fig_6_Astrocyte, Suppl_Fig_7, Suppl_Fig_8, Suppl_Fig_9, Suppl_Fig_10]
